# Supplementary material for: Vitamin D Status and Sepsis Outcomes: A PRISMA-Compliant Umbrella Review and Meta-Analysis
Source: Nutrients. 2026 Mar 9;18(5):869. doi: 10.3390/nu18050869 (PMC12986698; doi:10.3390/nu18050869)
Supplement: Supplementary file 1 [file nutrients-18-00869-s001.zip]

Archive with 1 entries (1 files):
- nutrients-4164626-supplementary.pdf
